# Supplementary material for: Outcome of elderly patients with diffuse large B-cell lymphoma treated with R-CHOP: results from the UK NCRI R-CHOP14v21 trial with combined analysis of molecular characteristics with the DSHNHL RICOVER-60 trial
Source: Ann Oncol. 2017 Apr 7;28(7):1540–6. doi: 10.1093/annonc/mdx128 (PMC5815562; doi:10.1093/annonc/mdx128)
Supplement: Supplementary Data [file mdx128_supp.zip]

Archive with 15 entries (14 files):
- mdx128-suppl_data/
- mdx128-suppl_data/Supplement revision.docx
- mdx128-suppl_data/Table S1.docx
- mdx128-suppl_data/Table S2.docx
- mdx128-suppl_data/Table S3.docx
- mdx128-suppl_data/Table S4.docx
- mdx128-suppl_data/Table S5.docx
- mdx128-suppl_data/Figure S1_1.tif
- mdx128-suppl_data/Figure S1_2.tif
- mdx128-suppl_data/Figure S2_1.tif
- mdx128-suppl_data/Figure S2_2.tif
- mdx128-suppl_data/Figure S2_3.tif
- mdx128-suppl_data/Figure S2_4.tif
- mdx128-suppl_data/Figure S3_1.tif
- mdx128-suppl_data/Figure S3_2.tif
